# Supplementary material for: Glioblastoma Stem-Like Cells (GSCs) with Mesenchymal Signature: Lipid Profiles of Mobile Lipids Obtained with MRS before and after Radio/Chemical Treatments
Source: Biomolecules. 2022 Jul 28;12(8):1051. doi: 10.3390/biom12081051 (PMC9405836; doi:10.3390/biom12081051)
Supplement: Supplementary file 1 [file biomolecules-12-01051-s001.zip]

Archive with 1 entries (1 files):
- biomolecules-1776087-supplementary.pdf
